# Supplementary material for: In Search of Healthy Ageing: A Microbiome-Based Precision Nutrition Approach for Type 2 Diabetes Prevention
Source: Nutrients. 2025 May 30;17(11):1877. doi: 10.3390/nu17111877 (PMC12158179; doi:10.3390/nu17111877)
Supplement: Supplementary file 1 [file nutrients-17-01877-s001.zip]

Archive with 5 entries (5 files):
- Supplementary Table S1.pdf
- SupplementaryFigureS1.png
- SupplementaryFigureS2.png
- SupplementaryFigureS3.png
- SupplementaryFigureS4_quality.png
